# Supplementary material for: PEBA/PDMS Composite Multilayer Hollow Fiber Membranes for the Selective Separation of Butanol by Pervaporation
Source: Membranes (Basel). 2022 Oct 17;12(10):1007. doi: 10.3390/membranes12101007 (PMC9610642; doi:10.3390/membranes12101007)
Supplement: Supplementary file 1 [file membranes-12-01007-s001.zip]

Archive with 1 entries (1 files):
- membranes-1917264-supplementary.pdf
